# Supplementary material for: New Users of Antipsychotics Among Children and Adolescents in 2008–2017: A Nationwide Register Study
Source: Front Psychiatry. 2020 Apr 24;11:316. doi: 10.3389/fpsyt.2020.00316 (PMC7193104; doi:10.3389/fpsyt.2020.00316)
Supplement: Supplementary file 1 [file Table_1.xlsx]

## Sheet: Taul1
Supplementary Table 1. Diagnoses of disability allowances in Finland between 2008 and 2017.
	Number	Incidence (per 1000)	Number of boys	Number of girls
The diagnosis of the disability allowance based on ICD-10 classification system ( 1-17 years old)
F00-F99 Mental and behavioural disorders	7515		5283	2232
Somatic diagnoses	947		517	430
Missing	2		1	1
F00-F99 Mental and behavioural disorders (n>20)
F90 Hyperkinetic disorders	1532		1321	211
F84 Pervasive developmental disorders	1147		929	218
F92 Mixed disorders of conduct and emotions	654		530	124
F32 Depressive episode	440		137	303
F93 Emotional disorders with onset specific to childhood	436		285	151
F70 Mild mental retardation	419		283	136
F83 Mixed specific developmental disorders	403		322	81
F79 Unspecified mental retardation	282		195	87
F94 Disorders of social functioning with onset specific to childhood and adolescence	233		139	94
F80 Specific developmental disorders of speech and language	175		150	25
F50 Eating disorders	172		10	162
F95 Tic disorders	165		142	23
F41 Other anxiety disorders	160		47	113
F71 Moderate mental retardation	155		101	54
F43 Reaction to severe stress, and adjustment disorders	155		85	70
F98 Other behavioural and emotional disorders with onset usually occurring in childhood and adolescence	139		108	31
F91 Conduct disorders	126		96	30
F29 Unspecified nonorganic psychosis	125		52	73
F42 Obsessive-compulsive disorder	89		42	47
F81 Specific developmental disorders of scholastic skills	87		59	28
F72 Severe mental retardation	60		40	20
F88 Other disorders of psychological development	52		40	12
F40 Phobic anxiety disorders	46		22	24
F82 Specific developmental disorder of motor function	48		37	11
F31 Bipolar affective disorder	31		21	10
F44 Dissociative (conversion) disorders	24		12	12
F20 Schizophrenia	21		7	14
The sum of other diagnoses of mental and behavioural disorders (n<20)	139		71	68
Total	7515		5283	2232
The diagnosis of the disability allowance based on ICD-10 classification system (under 7 years old)
F00-F99 Mental and behavioural disorders	365		304	61
Somatic diagnoses	102		66	36
Disability allowance
Yes	467	0.1	370	97
No	163		124	39
F00-F99 Mental and behavioural disorders (n>10)
F84 Pervasive developmental disorders	75		62	13
F83 Mixed specific developmental disorders	64		55	9
F90 Hyperkinetic disorders	61		49	12
F79 Unspecified mental retardation	39		31	8
F80 Specific developmental disorders of speech and language	27		25	2
F92 Mixed disorders of conduct and emotions	21		19	2
F94 Disorders of social functioning with onset specific to childhood and adolescence	11		9	2								630
The sum of other diagnoses of mental and behavioural disorders (n<10)	67		54	13
Total	365		304	61
Drug (under 7 years old)
Risperidone	583	0.2
Haloperidol	23	0.01
Quetiapine	18	0.01
The sum of other drugs	17	0.005
Total	641	0.2
