# Supplementary material for: New Users of Antipsychotics Among Children and Adolescents in 2008–2017: A Nationwide Register Study
Source: Front Psychiatry. 2020 Apr 24;11:316. doi: 10.3389/fpsyt.2020.00316 (PMC7193104; doi:10.3389/fpsyt.2020.00316)
Supplement: Supplementary file 2 [file Table_2.xlsx]

## Sheet: Taul1
Supplementary Table 2. The number of subjects with disability allowance on mental and behavioural disorders (F00-F99) in 2008 and 2017.
	1-6 years old			7-12 years old			13-17 years old
	2008 (N=30)	2017 (N=37)	P value	2008 (N= 364)	2017 (N=563)	P value	2008 (N=216)	2017 (N=460)	P value
F90 Hyperkinetic disorders	<7*	<7	0.46	89	181	0.012	26	64	0.5
F84 Pervasive developmental disorders	7	<7	0.46	74	77	0.007	39	54	0.026
F92 Mixed disorders of conduct and emotions	<7	<7	0.44	54	34	<0.001	16	29	0.59
F32 Depressive episode				9	14	0.99	16	72	0.003
F83 Mixed specific developmental disorders	<7	10	0.17	14	35	0.12	9	11	0.2
F70 Mild mental retardation	<7			20	17	0.06	15	28	0.67
F93 Emotional disorders with onset specific to childhood				12	33	0.076	7	28	0.12
F94 Disorders of social functioning with onset specific to childhood and adolescence	<7	<7	0.41	13	26	0.44	<7	14	0.59
F79 Unspecified mental retardation	<7	<7	0.07	13	17	0.64	9	11	0.2
F80 Specific developmental disorders of speech and language	<7	<7	0.56	12	22	0.63	<7	8	0.92
F41 Other anxiety disorders				<7	9	0.15	11	28	0.61
F98 Other behavioural and emotional disorders with onset usually occurring in childhood and adolescence		<7		9	20	0.48	<7	<7	0.31
F50 Eating disorders				<7			8	26	0.28
F43 Reaction to severe stress, and adjustment disorders		<7		<7	12	0.24	<7	10	0.78
F71 Moderate mental retardation	<7			<7	<7	0.36	11	<7	0.003
F91 Conduct disorders	<7			<7	14	0.5	<7	<7	0.15
F95 Tic disorders				7	8	0.55	<7	<7	0.94
F29 Unspecified nonorganic psychosis				<7			<7	10	0.91
F81 Specific developmental disorders of scholastic skills				<7	<7	0.18	<7	<7	0.85
F82 Specific developmental disorder of motor function	<7			<7	9	0.31		<7
F72 Severe mental retardation		<7			<7		<7	<7	0.58
F88 Other disorders of psychological development		<7		<7	10	0.039		<7
F42 Obsessive-compulsive disorder					<7		<7	<7	0.22
N, the number of patients with disability allowance on mental and behavioural disorders (F00-F99). P values refer to between-year comparisons performed with Chi-Square or Fisher´s exact test. *The number of diagnoses is presented with <7 when the number is less than 7 to protect individual data.
